# Supplementary material for: Bacimethrin, an allelopathic vitamin B1 antagonist, is linked with microbial gene expression patterns in a hypereutrophic watershed
Source: PLoS One. 2025 Nov 21;20(11):e0335861. doi: 10.1371/journal.pone.0335861 (PMC12637900; doi:10.1371/journal.pone.0335861)
Supplement: S1 Table — Months of sampling and environments are indicated. (XLSX) [file pone.0335861.s015.xlsx]

## Sheet: ukl_dTRC_2024_mean
Sample	Environment	Sampling Month	B1			HMP			Baci			AmMP			cHET			HET
CLRSW2	Reservoir	May	54.1303	±	2.95573	5.53392	±	0.166587	8.99365	±	0.547062	8.99311	±	1.47332	6004.67	±	608.882	15731.8	±	1647.27
CLRSW3	Reservoir	August	48.4444	±	1.33752	2.45115	±	0.480344	10.2877	±	2.49599	6.36767	±	0.0138498	691.536	±	54.6297	7890.27	±	53.9186
GBRSW2	Reservoir	May	5.49783	±	0.0433565	3.22319	±	0.082262	2.15259	±	0.466954	1.2955	±	0.0811391	596.35	±	36.7276	2324.67	±	201.121
GBRSW3	Reservoir	August	320.943	±	3.72943	10.7913	±	1.48346	7.50354	±	3.51852	76.1405	±	0.071888	222.23	±	41.7988	1642.89	±	63.1802
HAGSW2	Spring	May	2.41858	±	0.104874	1.00569	±	0.349536	0.734591	±	0.15938	0.368108	±	0.0487884	130.023	±	17.1637	802.455	±	13.7253
HAGSW3	Spring	August	2.08903	±	0.0358462	1.22504	±	0.0382693	0.37046	±	0.0441493	0.398714	±	0.0540821	357.117	±	3.51751	37.7855	±	3.20899
HKMSW2	Lake	May	49.9021	±	1.83645	5.10067	±	1.87702	5.12318	±	1.41297	9.63213	±	0.0798345	448.512	±	23.0848	4488.81	±	230.815
HKMSW3	Lake	August	27.259	±	0.516063	13.2272	±	1.55692	8.34497	±	0.669853	135.243	±	2.83915	585.702	±	59.1157	4735.63	±	61.6126
LINSW2	River	May	12.6133	±	1.46829	2.43945	±	0.442577	16.947	±	1.29254	12.0546	±	1.5688	687.855	±	85.2241	9224.08	±	427.789
LINSW3	River	August	198	±	12.9235	30.9	±	5.05407	27.8672	±	2.73538	177.872	±	8.52348	959.497	±	22.9028	11718.5	±	1230.77
PELSW2	Lake	May	15.7338	±	0.0670558	3.67852	±	0.880377	2.80107	±	0.751682	9.64793	±	0.517132	371.546	±	48.6301	2751.28	±	83.2202
PELSW3	Lake	August	7.35986	±	0.124088	1.16457	±	0.261748	1.40368	±	0.0841521	1.1514	±	0.0702343	62.8222	±	2.24074	1423.21	±	17.4614
RSPSW2	Lake	May	130.412	±	12.2388	7.6056	±	1.86996	3.05805	±	0.300367	6.4714	±	0.709503	291.691	±	58.736	831.297	±	67.1321
RSPSW3	Lake	August	59.7912	±	5.3001	0.783112	±	0.130482	3.19078	±	0.197406	25.3085	±	1.17985	4136.95	±	80.4021	4753.46	±	100.38
SPRSW2	River	May	35.7459	±	1.16369	0.930181	±	0.0143967	12.872	±	0.472909	6.36581	±	0.350549	367.252	±	14.8907	16594.2	±	448.928
SPRSW3	River	August	880.001	±	27.7871	1.9733	±	1.37714	3.18315	±	0.0965857	17.8995	±	0.193224	288.771	±	24.0235	2696.17	±	146.649
SUSSW2	Spring	May	2.0611	±	0.0924869	0.635416	±	0.104262	0.190109	±	0.0159569	0.237345	±	0.0398283	21.5687	±	0.647336	964.962	±	55.1703
SUSSW3	Spring	August	1.23193	±	0.102337	0.30555	±	0.130016	0.227987	±	0.00660933	0.405744	±	0.0834061	51.0928	±	5.5375	5.12458	±	0.492906
WIDSW2	Lake	May	63.3567	±	1.91836	1.59938	±	0.0576207	3.16867	±	0.498987	2.58656	±	0.309389	999.962	±	59.9409	3771.33	±	61.8966
WIDSW3	Lake	August	44.7211	±	1.65974	2.46518	±	1.15409	6.16138	±	0.625817	10.6351	±	1.17238	2151.84	±	6.72073	5008.62	±	417.866
WIRSW2	River	May	66.915	±	2.16866	0.825489	±	0.084389	1.3902	±	0.218343	1.27375	±	0.117805	216.402	±	16.0406	804.197	±	56.4661
WIRSW3	River	August	92.1038	±	1.33032	1.94881	±	0.307386	1.26676	±	0.143895	8.72505	±	0.643448	73.8338	±	3.80495	1183.35	±	64.6786
WRSW2	River	May	2.15803	±	0.235349	NA			0.479624	±	0.0415622	0.481522	±	0.0622723	164.125	±	7.5508	1322.4	±	83.8424
WRSW3	River	August	0.111475	±	0.0233608	0.550886	±	0.104994	0.143628	±	0.0191821	0.369709	±	0.0323247	46.4877	±	2.18816	647.558	±	55.5381
